# Supplementary material for: Sinodraconarius gen. n., a new genus of Coelotinae spiders from Southwest China (Araneae, Agelenidae)
Source: Zookeys. 2018 Jul 4;(770):117–35. doi: 10.3897/zookeys.770.22470 (PMC6041365; doi:10.3897/zookeys.770.22470)
Supplement: XML Treatment for Sinodraconarius [file zookeys.770.22470-treatment1.xml]

<!DOCTYPE tp:taxon-treatment
  PUBLIC "-//TaxonX//DTD Taxonomic Treatment Publishing DTD v0 20100105//EN" "tax-treatment-NSO.dtd">
<tp:taxon-treatment xmlns:tp="http://www.plazi.org/taxpub"><tp:treatment-meta><kwd-group><label>Taxon classification</label><kwd><named-content xmlns:xlink="http://www.w3.org/1999/xlink" content-type="kingdom">Animalia</named-content></kwd><kwd><named-content xmlns:xlink="http://www.w3.org/1999/xlink" content-type="order">Araneae</named-content></kwd><kwd><named-content xmlns:xlink="http://www.w3.org/1999/xlink" content-type="family">Agelenidae</named-content></kwd></kwd-group><mixed-citation publication-type="journal"><person-group><name><surname>Li</surname><given-names>Bing</given-names></name><name><surname>Zhao</surname><given-names>Zhe</given-names></name><name><surname>Zhang</surname><given-names>Chuntian</given-names></name><name><surname>Li</surname><given-names>Shuqiang</given-names></name></person-group><article-title>
          <italic><tp:taxon-name><tp:taxon-name-part taxon-name-part-type="genus" reg="Sinodraconarius">Sinodraconarius</tp:taxon-name-part></tp:taxon-name></italic> gen. n., a new genus of <tp:taxon-name><tp:taxon-name-part taxon-name-part-type="subfamily">Coelotinae</tp:taxon-name-part></tp:taxon-name> spiders from Southwest China (<tp:taxon-name><tp:taxon-name-part taxon-name-part-type="order">Araneae</tp:taxon-name-part></tp:taxon-name>, <tp:taxon-name><tp:taxon-name-part taxon-name-part-type="family">Agelenidae</tp:taxon-name-part></tp:taxon-name>)</article-title><source>Zookeys</source><day>4</day><month>7</month><year>2018</year><volume>2018</volume><issue>770</issue><fpage>117</fpage><lpage>135</lpage><pub-id pub-id-type="doi">10.3897/zookeys.770.22470</pub-id></mixed-citation></tp:treatment-meta><tp:nomenclature><label>Genus</label><tp:taxon-name>
              <tp:taxon-name-part taxon-name-part-type="genus" reg="Sinodraconarius">Sinodraconarius</tp:taxon-name-part>
              <object-id xmlns:xlink="http://www.w3.org/1999/xlink" content-type="zoobank" xlink:type="simple">http://zoobank.org/8FD70171-B9AF-49D7-967B-74B3AEB9945E</object-id>
            </tp:taxon-name><tp:taxon-authority>Z. Zhao &amp; S. Li</tp:taxon-authority><tp:taxon-status xmlns:xlink="http://www.w3.org/1999/xlink" xlink:type="simple">gen. n.</tp:taxon-status></tp:nomenclature><tp:treatment-sec sec-type="type species" id="SECID0ELDAE"><title>Type species.</title><p>
              <italic><tp:taxon-name><tp:taxon-name-part taxon-name-part-type="genus" reg="Sinodraconarius">Sinodraconarius</tp:taxon-name-part> <tp:taxon-name-part taxon-name-part-type="species" reg="sangjiuensis">sangjiuensis</tp:taxon-name-part></tp:taxon-name></italic> Zhao &amp; Li, sp. n.</p></tp:treatment-sec><tp:treatment-sec sec-type="etymology" id="SECID0E3DAE"><title>Etymology.</title><p>The generic name is derived from its similarity to <italic><tp:taxon-name><tp:taxon-name-part taxon-name-part-type="genus" reg="Draconarius">Draconarius</tp:taxon-name-part></tp:taxon-name></italic> and the Latin adjective <italic><tp:taxon-name><tp:taxon-name-part taxon-name-part-type="genus" reg="Sino">Sino</tp:taxon-name-part></tp:taxon-name></italic>- for Chinese referring to the main distribution region of the genus. The gender is masculine.</p></tp:treatment-sec><tp:treatment-sec sec-type="diagnosis" id="SECID0EQEAE"><title>Diagnosis.</title><p>The males of <italic><tp:taxon-name><tp:taxon-name-part taxon-name-part-type="genus" reg="Sinodraconarius">Sinodraconarius</tp:taxon-name-part></tp:taxon-name></italic> gen. n. are similar to those of <italic><tp:taxon-name><tp:taxon-name-part taxon-name-part-type="genus" reg="Draconarius">Draconarius</tp:taxon-name-part></tp:taxon-name></italic> by having a patellar apophysis, two tibial apophyses (<abbrev xmlns:xlink="http://www.w3.org/1999/xlink" xlink:title="retroventral tibial apophysis" id="ABBRID0EEFAE" xlink:type="simple">RTA</abbrev> and <abbrev xmlns:xlink="http://www.w3.org/1999/xlink" xlink:title="retro-lateral tibial apophysis" id="ABBRID0EIFAE" xlink:type="simple">LTA</abbrev>) and a long median apophysis, but can be distinguished by the short cymbial furrow, less than 1/2 length of cymbium <italic>vs.</italic> long and generally more than 1/2 length of the cymbium in <italic><tp:taxon-name><tp:taxon-name-part taxon-name-part-type="genus" reg="Draconarius">Draconarius</tp:taxon-name-part></tp:taxon-name></italic>; patellar apophysis bifurcate <italic>vs.</italic> not bifurcate in <italic><tp:taxon-name><tp:taxon-name-part taxon-name-part-type="genus" reg="Draconarius">Draconarius</tp:taxon-name-part></tp:taxon-name></italic>. The females of <italic><tp:taxon-name><tp:taxon-name-part taxon-name-part-type="genus" reg="Sinodraconarius">Sinodraconarius</tp:taxon-name-part></tp:taxon-name></italic> gen. n. are similar to those of <italic><tp:taxon-name><tp:taxon-name-part taxon-name-part-type="genus" reg="Draconarius">Draconarius</tp:taxon-name-part></tp:taxon-name></italic> by having a small epigynal atrium, with epigynal hoods located laterally, and the copulatory openings located centrally on the epigyne plate, but can be distinguished by lacking epigynal teeth; receptacles simple.</p></tp:treatment-sec><tp:treatment-sec sec-type="description" id="SECID0EMGAE"><title>Description.</title><p>Small to very large sized, with a total length of 6.90–17.60; body brownish to brown, with black setae. Carapace nearly pear-shaped, with longitudinal fovea and radial grooves; sternum brownish, heart-shaped. Abdomen nearly oval, grey to dark grey, with 4–5 grey chevron-like markings. Chelicerae with three promarginal and two retromarginal teeth. Leg formula (4 &gt; 1 &gt; 2 &gt; 3). Male palp with one bifurcate patellar apophysis; two tibial apophyses (<abbrev xmlns:xlink="http://www.w3.org/1999/xlink" xlink:title="retroventral tibial apophysis" id="ABBRID0ESGAE" xlink:type="simple">RTA</abbrev> and <abbrev xmlns:xlink="http://www.w3.org/1999/xlink" xlink:title="retro-lateral tibial apophysis" id="ABBRID0EWGAE" xlink:type="simple">LTA</abbrev>), <abbrev xmlns:xlink="http://www.w3.org/1999/xlink" xlink:title="retroventral tibial apophysis" id="ABBRID0E1GAE" xlink:type="simple">RTA</abbrev> extending beyond the tibia; cymbial furrow short, less than 1/2 length of cymbium; conductor short, with dorsal conductor apophysis; the apex of conductor with small basal lamella; embolus short; median apophysis long, finger-like; tegulum broad. Tibia strongly bent and dorsal part of tibia and patella bent almost to a right angle, ventral part of tibia at 45° angle. Epigyne: with septum; teeth lacking; atrium small, length of atrium two times longer than width, heart-shaped; epigynal hoods located laterally; copulatory openings located centrally on epigynal plate; copulatory ducts short, extending mesad of receptacles; receptacles broad, widely separated.</p></tp:treatment-sec><tp:treatment-sec sec-type="comments" id="SECID0E5GAE"><title>Comments.</title><p>In addition to morphological study, we analyzed the relationships of coelotine spiders using eight genes from 286 species in 19 genera (<xref ref-type="bibr" rid="B12">Zhao and Li 2017</xref>). The molecular topologies inferred by three different approaches all supported <italic><tp:taxon-name><tp:taxon-name-part taxon-name-part-type="genus" reg="Sinodraconarius">Sinodraconarius</tp:taxon-name-part></tp:taxon-name></italic> gen. n. as a monophyletic group that is closely related to <italic><tp:taxon-name><tp:taxon-name-part taxon-name-part-type="genus" reg="Draconarius">Draconarius</tp:taxon-name-part></tp:taxon-name></italic>. For details, please see SD001, SD002, SD019, SD028 and ZZ300 (Southern <italic><tp:taxon-name><tp:taxon-name-part taxon-name-part-type="genus" reg="Coelotes">Coelotes</tp:taxon-name-part></tp:taxon-name></italic> groups) in Figure <xref ref-type="fig" rid="F3">3</xref> and supplementary figures S4–S6 of <xref ref-type="bibr" rid="B12">Zhao and Li (2017)</xref>.</p></tp:treatment-sec><tp:treatment-sec sec-type="distribution" id="SECID0EFIAE"><title>Distribution.</title><p>So far, the genus is known from Tibet and Yunnan, China (Fig. <xref ref-type="fig" rid="F11">11</xref>).</p></tp:treatment-sec><tp:treatment-sec><!--Section generated to contain objects referenced in tp:taxon-treatment.--><fig id="F3" position="float" orientation="portrait"><label>Figure 3.</label><caption><p>Left male palp of <italic><tp:taxon-name><tp:taxon-name-part taxon-name-part-type="genus" reg="Sinodraconarius">Sinodraconarius</tp:taxon-name-part> <tp:taxon-name-part taxon-name-part-type="species" reg="cawarongensis">cawarongensis</tp:taxon-name-part></tp:taxon-name></italic> sp. n., holotype. <bold>A</bold> Prolateral view <bold>B</bold> Ventral view <bold>C</bold> Retrolateral view. Scale bar equal for <bold>A, B, C</bold>.</p></caption><graphic xmlns:xlink="http://www.w3.org/1999/xlink" xlink:href="zookeys-770-117-g003.jpg" position="float" orientation="portrait" xlink:type="simple" id="oo_214749.jpg"/></fig><fig id="F11" position="float" orientation="portrait"><label>Figure 11.</label><caption><p>Localities of <italic><tp:taxon-name><tp:taxon-name-part taxon-name-part-type="genus" reg="Sinodraconarius">Sinodraconarius</tp:taxon-name-part></tp:taxon-name></italic> species in the Southwest China. <bold>1</bold> <italic><tp:taxon-name><tp:taxon-name-part taxon-name-part-type="genus" reg="Sinodraconarius">S.</tp:taxon-name-part> <tp:taxon-name-part taxon-name-part-type="species" reg="cawarongensis">cawarongensis</tp:taxon-name-part></tp:taxon-name></italic> sp. n. <bold>2</bold> <italic><tp:taxon-name><tp:taxon-name-part taxon-name-part-type="genus" reg="Sinodraconarius">S.</tp:taxon-name-part> <tp:taxon-name-part taxon-name-part-type="species" reg="muruoensis">muruoensis</tp:taxon-name-part></tp:taxon-name></italic> sp. n. <bold>3</bold> <italic><tp:taxon-name><tp:taxon-name-part taxon-name-part-type="genus" reg="Sinodraconarius">S.</tp:taxon-name-part> <tp:taxon-name-part taxon-name-part-type="species" reg="patellabifidus">patellabifidus</tp:taxon-name-part></tp:taxon-name></italic> <bold>4</bold> <italic><tp:taxon-name><tp:taxon-name-part taxon-name-part-type="genus" reg="Sinodraconarius">S.</tp:taxon-name-part> <tp:taxon-name-part taxon-name-part-type="species" reg="sangjiuensis">sangjiuensis</tp:taxon-name-part></tp:taxon-name></italic> sp. n. <bold>5</bold> <italic><tp:taxon-name><tp:taxon-name-part taxon-name-part-type="genus" reg="Sinodraconarius">S.</tp:taxon-name-part> <tp:taxon-name-part taxon-name-part-type="species" reg="yui">yui</tp:taxon-name-part></tp:taxon-name></italic> sp. n.</p></caption><graphic xmlns:xlink="http://www.w3.org/1999/xlink" xlink:href="zookeys-770-117-g011.jpg" position="float" orientation="portrait" xlink:type="simple" id="oo_214757.jpg"/></fig></tp:treatment-sec><ref-list><ref id="B12"><mixed-citation xmlns:xlink="http://www.w3.org/1999/xlink" xlink:type="simple">
          <person-group><name name-style="western"><surname>Zhao</surname><given-names>Z</given-names></name><name name-style="western"><surname>Li</surname><given-names>S</given-names></name></person-group> (<year>2017</year>) <article-title>Extinction vs. rapid radiation: the juxtaposed evolutionary histories of coelotine spiders support the Eocene-Oligocene orogenesis of the Tibetan Plateau.</article-title> <source>Systematic Biology</source> <volume>66</volume>(<issue>6</issue>): <fpage>988</fpage>–<lpage>1006</lpage>. <ext-link xlink:type="simple" ext-link-type="doi" xlink:href="10.1093/sysbio/syx042">https://doi.org/10.1093/sysbio/syx042</ext-link></mixed-citation></ref></ref-list></tp:taxon-treatment>
