# Supplementary material for: Sinodraconarius gen. n., a new genus of Coelotinae spiders from Southwest China (Araneae, Agelenidae)
Source: Zookeys. 2018 Jul 4;(770):117–35. doi: 10.3897/zookeys.770.22470 (PMC6041365; doi:10.3897/zookeys.770.22470)
Supplement: XML Treatment for Sinodraconarius sangjiuensis [file zookeys.770.22470-treatment2.xml]

<!DOCTYPE tp:taxon-treatment
  PUBLIC "-//TaxonX//DTD Taxonomic Treatment Publishing DTD v0 20100105//EN" "tax-treatment-NSO.dtd">
<tp:taxon-treatment xmlns:tp="http://www.plazi.org/taxpub"><tp:treatment-meta><kwd-group><label>Taxon classification</label><kwd><named-content xmlns:xlink="http://www.w3.org/1999/xlink" content-type="kingdom">Animalia</named-content></kwd><kwd><named-content xmlns:xlink="http://www.w3.org/1999/xlink" content-type="order">Araneae</named-content></kwd><kwd><named-content xmlns:xlink="http://www.w3.org/1999/xlink" content-type="family">Agelenidae</named-content></kwd></kwd-group><mixed-citation publication-type="journal"><person-group><name><surname>Li</surname><given-names>Bing</given-names></name><name><surname>Zhao</surname><given-names>Zhe</given-names></name><name><surname>Zhang</surname><given-names>Chuntian</given-names></name><name><surname>Li</surname><given-names>Shuqiang</given-names></name></person-group><article-title>
          <italic><tp:taxon-name><tp:taxon-name-part taxon-name-part-type="genus" reg="Sinodraconarius">Sinodraconarius</tp:taxon-name-part></tp:taxon-name></italic> gen. n., a new genus of <tp:taxon-name><tp:taxon-name-part taxon-name-part-type="subfamily">Coelotinae</tp:taxon-name-part></tp:taxon-name> spiders from Southwest China (<tp:taxon-name><tp:taxon-name-part taxon-name-part-type="order">Araneae</tp:taxon-name-part></tp:taxon-name>, <tp:taxon-name><tp:taxon-name-part taxon-name-part-type="family">Agelenidae</tp:taxon-name-part></tp:taxon-name>)</article-title><source>Zookeys</source><day>4</day><month>7</month><year>2018</year><volume>2018</volume><issue>770</issue><fpage>117</fpage><lpage>135</lpage><pub-id pub-id-type="doi">10.3897/zookeys.770.22470</pub-id></mixed-citation></tp:treatment-meta><tp:nomenclature><tp:taxon-name>
              <tp:taxon-name-part taxon-name-part-type="genus" reg="Sinodraconarius">Sinodraconarius</tp:taxon-name-part>
              <tp:taxon-name-part taxon-name-part-type="species" reg="sangjiuensis">sangjiuensis</tp:taxon-name-part>
              <object-id xmlns:xlink="http://www.w3.org/1999/xlink" content-type="zoobank" xlink:type="simple">http://zoobank.org/50956D57-E022-4FBB-8BE3-F73C258B3441</object-id>
            </tp:taxon-name><tp:taxon-authority>Z. Zhao &amp; S. Li</tp:taxon-authority><tp:taxon-status xmlns:xlink="http://www.w3.org/1999/xlink" xlink:type="simple">sp. n.</tp:taxon-status><xref ref-type="fig" rid="F1">Figs 1</xref><xref ref-type="fig" rid="F2">, 2</xref><xref ref-type="fig" rid="F11">, 11</xref></tp:nomenclature><tp:treatment-sec sec-type="type material" id="SECID0EEKAE"><title>Type material.</title><p>
              <bold>Holotype</bold> ♂ (<abbrev xmlns:xlink="http://www.w3.org/1999/xlink" xlink:title="Institute of Zoology, Chinese Academy of Sciences" id="ABBRID0EMKAE" xlink:type="simple">IZCAS</abbrev>): China: Tibet: Zayü: Zhowagoin Township, Sangjiu Village, Mingqi group, 16 km SE of Yakou, <named-content xmlns:xlink="http://www.w3.org/1999/xlink" content-type="dwc:verbatimCoordinates" xlink:type="simple"><named-content content-type="geo-json" specific-use="{&#34;type&#34;:&#34;Point&#34;,&#34;coordinates&#34;:[97.705980,28.722760]}" id="NCID0ETKAE" xlink:type="simple">N28.72276°, E97.70598°</named-content></named-content>, 3698 m, 1.IX.2014, Jincheng Liu leg. <bold>Paratypes</bold>: 3♂♂, 3♀♀ (<abbrev xmlns:xlink="http://www.w3.org/1999/xlink" xlink:title="Institute of Zoology, Chinese Academy of Sciences" id="ABBRID0E1KAE" xlink:type="simple">IZCAS</abbrev>): same data as holotype; 3♂♂ (<abbrev xmlns:xlink="http://www.w3.org/1999/xlink" xlink:title="Institute of Zoology, Chinese Academy of Sciences" id="ABBRID0E5KAE" xlink:type="simple">IZCAS</abbrev>): China: Tibet: Zayü: Zhowagoin Township, Xiongjiu Village, <named-content xmlns:xlink="http://www.w3.org/1999/xlink" content-type="dwc:verbatimCoordinates" xlink:type="simple"><named-content content-type="geo-json" specific-use="{&#34;type&#34;:&#34;Point&#34;,&#34;coordinates&#34;:[97.281660,28.606770]}" id="NCID0EFLAE" xlink:type="simple">N28.60677°, E97.28166°</named-content></named-content>, 1938 m, 29.VIII.2014, Jincheng Liu leg.</p></tp:treatment-sec><tp:treatment-sec sec-type="etymology" id="SECID0EKLAE"><title>Etymology.</title><p>The specific name refers to the type locality, Sangjiu Village; adjective.</p></tp:treatment-sec><tp:treatment-sec sec-type="diagnosis" id="SECID0EPLAE"><title>Diagnosis.</title><p>The males can be easily distinguished from other <italic><tp:taxon-name><tp:taxon-name-part taxon-name-part-type="genus" reg="Sinodraconarius">Sinodraconarius</tp:taxon-name-part></tp:taxon-name></italic> gen. n. species by the patellar apophysis longer than the tibia <italic>vs.</italic> shorter than the tibia in other species (Fig. <xref ref-type="fig" rid="F1">1A–C</xref>). The females can be easy distinguished from other <italic><tp:taxon-name><tp:taxon-name-part taxon-name-part-type="genus" reg="Sinodraconarius">Sinodraconarius</tp:taxon-name-part></tp:taxon-name></italic> gen. n. species by the epigynal hoods in the center of the epigynal plate <italic>vs.</italic> anterolaterally in other species (Fig. <xref ref-type="fig" rid="F2">2A–B</xref>).</p><fig id="F1" position="float" orientation="portrait"><label>Figure 1.</label><caption><p>Left male palp of <italic><tp:taxon-name><tp:taxon-name-part taxon-name-part-type="genus" reg="Sinodraconarius">Sinodraconarius</tp:taxon-name-part> <tp:taxon-name-part taxon-name-part-type="species" reg="sangjiuensis">sangjiuensis</tp:taxon-name-part></tp:taxon-name></italic> sp. n., holotype. <bold>A</bold> Prolateral view <bold>B</bold> Ventral view <bold>C</bold> Retrolateral view. Scale bar: equal for <bold>A, B, C</bold>.</p></caption><graphic xmlns:xlink="http://www.w3.org/1999/xlink" xlink:href="zookeys-770-117-g001.jpg" position="float" orientation="portrait" xlink:type="simple" id="oo_214747.jpg"/></fig><fig id="F2" position="float" orientation="portrait"><label>Figure 2.</label><caption><p>Epigyne and habitus of <italic><tp:taxon-name><tp:taxon-name-part taxon-name-part-type="genus" reg="Sinodraconarius">Sinodraconarius</tp:taxon-name-part> <tp:taxon-name-part taxon-name-part-type="species" reg="sangjiuensis">sangjiuensis</tp:taxon-name-part></tp:taxon-name></italic> sp. n. <bold>A</bold> Epigyne, ventral <bold>B</bold> Vulva, dorsal <bold>C</bold> Male habitus, dorsal <bold>D</bold> Female habitus, dorsal <bold>E</bold> Female habitus, ventral. Scale bar equal for <bold>D</bold> and <bold>E</bold>.</p></caption><graphic xmlns:xlink="http://www.w3.org/1999/xlink" xlink:href="zookeys-770-117-g002.jpg" position="float" orientation="portrait" xlink:type="simple" id="oo_214748.jpg"/></fig></tp:treatment-sec><tp:treatment-sec sec-type="description" id="SECID0EVOAE"><title>Description.</title><p>
              <bold>Male (holotype).</bold> Total length 12.25. Carapace 5.75 long, 4.50 wide. Abdomen 6.50 long, 4.00 wide. Eye sizes and interdistances: <abbrev xmlns:xlink="http://www.w3.org/1999/xlink" xlink:title="anterior median eye" id="ABBRID0E4OAE" xlink:type="simple">AME</abbrev> 0.15, <abbrev xmlns:xlink="http://www.w3.org/1999/xlink" xlink:title="anterior lateral eye" id="ABBRID0EBPAE" xlink:type="simple">ALE</abbrev> 0.23, <abbrev xmlns:xlink="http://www.w3.org/1999/xlink" xlink:title="posterior median eye" id="ABBRID0EFPAE" xlink:type="simple">PME</abbrev> 0.20, <abbrev xmlns:xlink="http://www.w3.org/1999/xlink" xlink:title="posterior lateral eye" id="ABBRID0EJPAE" xlink:type="simple">PLE</abbrev> 0.23; <abbrev xmlns:xlink="http://www.w3.org/1999/xlink" xlink:title="distance between AME and AME" id="ABBRID0ENPAE" xlink:type="simple">AME–AME</abbrev> 0.10, <abbrev xmlns:xlink="http://www.w3.org/1999/xlink" xlink:title="distance between AME and ALE" id="ABBRID0ERPAE" xlink:type="simple">AME–ALE</abbrev> 0.15, <abbrev xmlns:xlink="http://www.w3.org/1999/xlink" xlink:title="distance between AME and PME" id="ABBRID0EVPAE" xlink:type="simple">AME–PME</abbrev> 0.23, <abbrev xmlns:xlink="http://www.w3.org/1999/xlink" xlink:title="distance between ALE and PLE" id="ABBRID0EZPAE" xlink:type="simple">ALE–PLE</abbrev> 0, <abbrev xmlns:xlink="http://www.w3.org/1999/xlink" xlink:title="distance between PME and PME" id="ABBRID0E4PAE" xlink:type="simple">PME–PME</abbrev> 0.18, <abbrev xmlns:xlink="http://www.w3.org/1999/xlink" xlink:title="distance between PME and PLE" id="ABBRID0EBQAE" xlink:type="simple">PME–PLE</abbrev> 0.20. Leg measurements: I 23.72 (7.69, 7.05, 5.77, 3.21); II 22.43 (7.69, 6.41, 5.45, 2.88); III 20.19 (6.73, 5.77, 5.13, 2.56); IV 24.67 (8.01, 7.05, 6.73, 2.88). Palp: patella longer than tibia; patellar apophysis thin and long, about three times longer than wide, with two branches and ventral branch larger than dorsal one; anterior 1/3 of <abbrev xmlns:xlink="http://www.w3.org/1999/xlink" xlink:title="retroventral tibial apophysis" id="ABBRID0EFQAE" xlink:type="simple">RTA</abbrev> extending beyond the tibia, apex of <abbrev xmlns:xlink="http://www.w3.org/1999/xlink" xlink:title="retroventral tibial apophysis" id="ABBRID0EJQAE" xlink:type="simple">RTA</abbrev> slightly bent; <abbrev xmlns:xlink="http://www.w3.org/1999/xlink" xlink:title="retro-lateral tibial apophysis" id="ABBRID0ENQAE" xlink:type="simple">LTA</abbrev> about half of the <abbrev xmlns:xlink="http://www.w3.org/1999/xlink" xlink:title="retroventral tibial apophysis" id="ABBRID0ERQAE" xlink:type="simple">RTA</abbrev> length; conductor short, apex of conductor pointed and bent retrolaterally; apex of median apophysis pointed; dorsal conductor apophysis broad, the visible part (between conductor and tegulum) subtriangular; embolus beginning at 5:30 o’clock position (Fig. <xref ref-type="fig" rid="F1">1A–C</xref>).</p><p>
              <bold>Female (paratype).</bold> Total length 12.50. Carapace 6.00 long, 4.25 wide. Abdomen 6.50 long, 4.25 wide. Eye sizes and interdistances: <abbrev xmlns:xlink="http://www.w3.org/1999/xlink" xlink:title="anterior median eye" id="ABBRID0E4QAE" xlink:type="simple">AME</abbrev> 0.15, <abbrev xmlns:xlink="http://www.w3.org/1999/xlink" xlink:title="anterior lateral eye" id="ABBRID0EBRAE" xlink:type="simple">ALE</abbrev> 0.25, <abbrev xmlns:xlink="http://www.w3.org/1999/xlink" xlink:title="posterior median eye" id="ABBRID0EFRAE" xlink:type="simple">PME</abbrev> 0.20, <abbrev xmlns:xlink="http://www.w3.org/1999/xlink" xlink:title="posterior lateral eye" id="ABBRID0EJRAE" xlink:type="simple">PLE</abbrev> 0.26; <abbrev xmlns:xlink="http://www.w3.org/1999/xlink" xlink:title="distance between AME and AME" id="ABBRID0ENRAE" xlink:type="simple">AME–AME</abbrev> 0.10, <abbrev xmlns:xlink="http://www.w3.org/1999/xlink" xlink:title="distance between AME and ALE" id="ABBRID0ERRAE" xlink:type="simple">AME–ALE</abbrev> 0.10, <abbrev xmlns:xlink="http://www.w3.org/1999/xlink" xlink:title="distance between AME and PME" id="ABBRID0EVRAE" xlink:type="simple">AME–PME</abbrev> 0.25, <abbrev xmlns:xlink="http://www.w3.org/1999/xlink" xlink:title="distance between ALE and PLE" id="ABBRID0EZRAE" xlink:type="simple">ALE–PLE</abbrev> 0, <abbrev xmlns:xlink="http://www.w3.org/1999/xlink" xlink:title="distance between PME and PME" id="ABBRID0E4RAE" xlink:type="simple">PME–PME</abbrev> 0.15, <abbrev xmlns:xlink="http://www.w3.org/1999/xlink" xlink:title="distance between PME and PLE" id="ABBRID0EBSAE" xlink:type="simple">PME–PLE</abbrev> 0.30. Leg measurements: I 18.59 (6.41, 6.09, 3.84, 2.25); II 18.27 (6.41, 5.77, 3.84, 2.25); III 17.45 (6.09, 5.27, 3.84, 2.25); IV 21.15 (6.41, 6.41, 5.45, 2.88). Epigyne: apex of the V-shaped septum tapering; atrium two times longer than wide, occupying approx. 1/8 of epigyne plate; copulatory ducts hidden by receptacles in ventral view, hidden by epigyne in dorsal view; receptacles broad and separated by 1/2 width of receptacle; head of receptacles located anteriorly, broad and short, 1/4 length and 1/6 width of receptacles (Fig. <xref ref-type="fig" rid="F2">2A–B</xref>).</p></tp:treatment-sec><tp:treatment-sec sec-type="variation" id="SECID0EJSAE"><title>Variation.</title><p>Total length of males 9.94–12.25 (n = 7) and of females 11.22–16.70 (n = 3).</p></tp:treatment-sec><tp:treatment-sec sec-type="distribution" id="SECID0EOSAE"><title>Distribution.</title><p>Known only from Zayü, Tibet (Fig. <xref ref-type="fig" rid="F11">11</xref>).</p></tp:treatment-sec><tp:treatment-sec><!--Section generated to contain objects referenced in tp:taxon-treatment.--><fig id="F11" position="float" orientation="portrait"><label>Figure 11.</label><caption><p>Localities of <italic><tp:taxon-name><tp:taxon-name-part taxon-name-part-type="genus" reg="Sinodraconarius">Sinodraconarius</tp:taxon-name-part></tp:taxon-name></italic> species in the Southwest China. <bold>1</bold> <italic><tp:taxon-name><tp:taxon-name-part taxon-name-part-type="genus" reg="Sinodraconarius">S.</tp:taxon-name-part> <tp:taxon-name-part taxon-name-part-type="species" reg="cawarongensis">cawarongensis</tp:taxon-name-part></tp:taxon-name></italic> sp. n. <bold>2</bold> <italic><tp:taxon-name><tp:taxon-name-part taxon-name-part-type="genus" reg="Sinodraconarius">S.</tp:taxon-name-part> <tp:taxon-name-part taxon-name-part-type="species" reg="muruoensis">muruoensis</tp:taxon-name-part></tp:taxon-name></italic> sp. n. <bold>3</bold> <italic><tp:taxon-name><tp:taxon-name-part taxon-name-part-type="genus" reg="Sinodraconarius">S.</tp:taxon-name-part> <tp:taxon-name-part taxon-name-part-type="species" reg="patellabifidus">patellabifidus</tp:taxon-name-part></tp:taxon-name></italic> <bold>4</bold> <italic><tp:taxon-name><tp:taxon-name-part taxon-name-part-type="genus" reg="Sinodraconarius">S.</tp:taxon-name-part> <tp:taxon-name-part taxon-name-part-type="species" reg="sangjiuensis">sangjiuensis</tp:taxon-name-part></tp:taxon-name></italic> sp. n. <bold>5</bold> <italic><tp:taxon-name><tp:taxon-name-part taxon-name-part-type="genus" reg="Sinodraconarius">S.</tp:taxon-name-part> <tp:taxon-name-part taxon-name-part-type="species" reg="yui">yui</tp:taxon-name-part></tp:taxon-name></italic> sp. n.</p></caption><graphic xmlns:xlink="http://www.w3.org/1999/xlink" xlink:href="zookeys-770-117-g011.jpg" position="float" orientation="portrait" xlink:type="simple" id="oo_214757.jpg"/></fig></tp:treatment-sec></tp:taxon-treatment>
