# Supplementary material for: Sinodraconarius gen. n., a new genus of Coelotinae spiders from Southwest China (Araneae, Agelenidae)
Source: Zookeys. 2018 Jul 4;(770):117–35. doi: 10.3897/zookeys.770.22470 (PMC6041365; doi:10.3897/zookeys.770.22470)
Supplement: XML Treatment for Sinodraconarius cawarongensis [file zookeys.770.22470-treatment3.xml]

<!DOCTYPE tp:taxon-treatment
  PUBLIC "-//TaxonX//DTD Taxonomic Treatment Publishing DTD v0 20100105//EN" "tax-treatment-NSO.dtd">
<tp:taxon-treatment xmlns:tp="http://www.plazi.org/taxpub"><tp:treatment-meta><kwd-group><label>Taxon classification</label><kwd><named-content xmlns:xlink="http://www.w3.org/1999/xlink" content-type="kingdom">Animalia</named-content></kwd><kwd><named-content xmlns:xlink="http://www.w3.org/1999/xlink" content-type="order">Araneae</named-content></kwd><kwd><named-content xmlns:xlink="http://www.w3.org/1999/xlink" content-type="family">Agelenidae</named-content></kwd></kwd-group><mixed-citation publication-type="journal"><person-group><name><surname>Li</surname><given-names>Bing</given-names></name><name><surname>Zhao</surname><given-names>Zhe</given-names></name><name><surname>Zhang</surname><given-names>Chuntian</given-names></name><name><surname>Li</surname><given-names>Shuqiang</given-names></name></person-group><article-title>
          <italic><tp:taxon-name><tp:taxon-name-part taxon-name-part-type="genus" reg="Sinodraconarius">Sinodraconarius</tp:taxon-name-part></tp:taxon-name></italic> gen. n., a new genus of <tp:taxon-name><tp:taxon-name-part taxon-name-part-type="subfamily">Coelotinae</tp:taxon-name-part></tp:taxon-name> spiders from Southwest China (<tp:taxon-name><tp:taxon-name-part taxon-name-part-type="order">Araneae</tp:taxon-name-part></tp:taxon-name>, <tp:taxon-name><tp:taxon-name-part taxon-name-part-type="family">Agelenidae</tp:taxon-name-part></tp:taxon-name>)</article-title><source>Zookeys</source><day>4</day><month>7</month><year>2018</year><volume>2018</volume><issue>770</issue><fpage>117</fpage><lpage>135</lpage><pub-id pub-id-type="doi">10.3897/zookeys.770.22470</pub-id></mixed-citation></tp:treatment-meta><tp:nomenclature><tp:taxon-name>
              <tp:taxon-name-part taxon-name-part-type="genus" reg="Sinodraconarius">Sinodraconarius</tp:taxon-name-part>
              <tp:taxon-name-part taxon-name-part-type="species" reg="cawarongensis">cawarongensis</tp:taxon-name-part>
              <object-id xmlns:xlink="http://www.w3.org/1999/xlink" content-type="zoobank" xlink:type="simple">http://zoobank.org/6A67E4D6-67A1-41BC-A22A-03D82C14E98F</object-id>
            </tp:taxon-name><tp:taxon-authority>Z. Zhao &amp; S. Li</tp:taxon-authority><tp:taxon-status xmlns:xlink="http://www.w3.org/1999/xlink" xlink:type="simple">sp. n.</tp:taxon-status><xref ref-type="fig" rid="F3">Figs 3</xref><xref ref-type="fig" rid="F4">, 4</xref><xref ref-type="fig" rid="F11">, 11</xref></tp:nomenclature><tp:treatment-sec sec-type="type material" id="SECID0ENUAE"><title>Type material.</title><p>
              <bold>Holotype</bold> ♂ (<abbrev xmlns:xlink="http://www.w3.org/1999/xlink" xlink:title="Institute of Zoology, Chinese Academy of Sciences" id="ABBRID0EVUAE" xlink:type="simple">IZCAS</abbrev>): China: Tibet: Zayü: Cawarong Township, 3.5 km E of Jumuchang, <named-content xmlns:xlink="http://www.w3.org/1999/xlink" content-type="dwc:verbatimCoordinates" xlink:type="simple"><named-content content-type="geo-json" specific-use="{&#34;type&#34;:&#34;Point&#34;,&#34;coordinates&#34;:[98.195540,28.552270]}" id="NCID0E3UAE" xlink:type="simple">N28.55227°, E98.19554°</named-content></named-content>, 3145 m, 7.IX.2014, Jincheng Liu leg. <bold>Paratypes</bold>: 13♂♂, 4♀♀ (<abbrev xmlns:xlink="http://www.w3.org/1999/xlink" xlink:title="Institute of Zoology, Chinese Academy of Sciences" id="ABBRID0EDVAE" xlink:type="simple">IZCAS</abbrev>): same data as holotype; 9♂♂, 1♀ (<abbrev xmlns:xlink="http://www.w3.org/1999/xlink" xlink:title="Institute of Zoology, Chinese Academy of Sciences" id="ABBRID0EHVAE" xlink:type="simple">IZCAS</abbrev>): China: Tibet: Zayü: Zhowagoin Township, Ridong Village, <named-content xmlns:xlink="http://www.w3.org/1999/xlink" content-type="dwc:verbatimCoordinates" xlink:type="simple"><named-content content-type="geo-json" specific-use="{&#34;type&#34;:&#34;Point&#34;,&#34;coordinates&#34;:[98.113200,28.491830]}" id="NCID0EOVAE" xlink:type="simple">N28.49183°, E98.11320°</named-content></named-content>, 3495 m, 4.IX.2014, Jincheng Liu; 6♂♂, 2♀♀ (<abbrev xmlns:xlink="http://www.w3.org/1999/xlink" xlink:title="Institute of Zoology, Chinese Academy of Sciences" id="ABBRID0ETVAE" xlink:type="simple">IZCAS</abbrev>): China: Tibet: Zayü: Zhowagoin Township, 6 km N of Muruo Village, <named-content xmlns:xlink="http://www.w3.org/1999/xlink" content-type="dwc:verbatimCoordinates" xlink:type="simple"><named-content content-type="geo-json" specific-use="{&#34;type&#34;:&#34;Point&#34;,&#34;coordinates&#34;:[98.027740,28.593320]}" id="NCID0E1VAE" xlink:type="simple">N28.59332°, E98.02774°</named-content></named-content>, 3955 m, 5.IX.2014, Jincheng Liu leg.</p></tp:treatment-sec><tp:treatment-sec sec-type="etymology" id="SECID0E6VAE"><title>Etymology.</title><p>The specific name refers to the type locality, Cawarong Township; adjective.</p></tp:treatment-sec><tp:treatment-sec sec-type="diagnosis" id="SECID0EEWAE"><title>Diagnosis.</title><p>The males are similar to <italic><tp:taxon-name><tp:taxon-name-part taxon-name-part-type="genus" reg="Sinodraconarius">S.</tp:taxon-name-part> <tp:taxon-name-part taxon-name-part-type="species" reg="patellabifidus">patellabifidus</tp:taxon-name-part></tp:taxon-name></italic> by having an indistinct <abbrev xmlns:xlink="http://www.w3.org/1999/xlink" xlink:title="retro-lateral tibial apophysis" id="ABBRID0EVWAE" xlink:type="simple">LTA</abbrev> and a long median apophysis but can be differentiated by the branches of the patellar apophysis, with the ventral branch larger than the dorsal branch in retrolateral view <italic>vs.</italic> the ventral branch equal to the dorsal branch in <italic><tp:taxon-name><tp:taxon-name-part taxon-name-part-type="genus" reg="Sinodraconarius">S.</tp:taxon-name-part> <tp:taxon-name-part taxon-name-part-type="species" reg="patellabifidus">patellabifidus</tp:taxon-name-part></tp:taxon-name></italic> (Figs <xref ref-type="fig" rid="F3">3A–C</xref>, <xref ref-type="fig" rid="F7">7A–C</xref>). The females can be differentiated from <italic><tp:taxon-name><tp:taxon-name-part taxon-name-part-type="genus" reg="Sinodraconarius">S.</tp:taxon-name-part> <tp:taxon-name-part taxon-name-part-type="species" reg="sangjiuensis">sangjiuensis</tp:taxon-name-part></tp:taxon-name></italic> sp. n. by having the head of receptacles located anteriorly <italic>vs.</italic> mediolaterally in <italic><tp:taxon-name><tp:taxon-name-part taxon-name-part-type="genus" reg="Sinodraconarius">S.</tp:taxon-name-part> <tp:taxon-name-part taxon-name-part-type="species" reg="sangjiuensis">sangjiuensis</tp:taxon-name-part></tp:taxon-name></italic> sp. n. and the septum indistinct (apex of the septum is tapering in <italic><tp:taxon-name><tp:taxon-name-part taxon-name-part-type="genus" reg="Sinodraconarius">S.</tp:taxon-name-part> <tp:taxon-name-part taxon-name-part-type="species" reg="sangjiuensis">sangjiuensis</tp:taxon-name-part></tp:taxon-name></italic> sp. n.) (Figs <xref ref-type="fig" rid="F2">2A–B</xref>, <xref ref-type="fig" rid="F4">4A–B</xref>, <xref ref-type="fig" rid="F8">8A–B</xref>).</p><fig id="F3" position="float" orientation="portrait"><label>Figure 3.</label><caption><p>Left male palp of <italic><tp:taxon-name><tp:taxon-name-part taxon-name-part-type="genus" reg="Sinodraconarius">Sinodraconarius</tp:taxon-name-part> <tp:taxon-name-part taxon-name-part-type="species" reg="cawarongensis">cawarongensis</tp:taxon-name-part></tp:taxon-name></italic> sp. n., holotype. <bold>A</bold> Prolateral view <bold>B</bold> Ventral view <bold>C</bold> Retrolateral view. Scale bar equal for <bold>A, B, C</bold>.</p></caption><graphic xmlns:xlink="http://www.w3.org/1999/xlink" xlink:href="zookeys-770-117-g003.jpg" position="float" orientation="portrait" xlink:type="simple" id="oo_214749.jpg"/></fig></tp:treatment-sec><tp:treatment-sec sec-type="description" id="SECID0E4ZAE"><title>Description.</title><p>
              <bold>Male (holotype).</bold> Total length 8.45. Carapace 4.50 long, 3.35 wide. Abdomen 3.95 long, 2.65 wide. Eye sizes and interdistances: <abbrev xmlns:xlink="http://www.w3.org/1999/xlink" xlink:title="anterior median eye" id="ABBRID0EF1AE" xlink:type="simple">AME</abbrev> 0.12, <abbrev xmlns:xlink="http://www.w3.org/1999/xlink" xlink:title="anterior lateral eye" id="ABBRID0EJ1AE" xlink:type="simple">ALE</abbrev> 0.18, <abbrev xmlns:xlink="http://www.w3.org/1999/xlink" xlink:title="posterior median eye" id="ABBRID0EN1AE" xlink:type="simple">PME</abbrev> 0.15, <abbrev xmlns:xlink="http://www.w3.org/1999/xlink" xlink:title="posterior lateral eye" id="ABBRID0ER1AE" xlink:type="simple">PLE</abbrev> 0.16; <abbrev xmlns:xlink="http://www.w3.org/1999/xlink" xlink:title="distance between AME and AME" id="ABBRID0EV1AE" xlink:type="simple">AME–AME</abbrev> 0.09, <abbrev xmlns:xlink="http://www.w3.org/1999/xlink" xlink:title="distance between AME and ALE" id="ABBRID0EZ1AE" xlink:type="simple">AME–ALE</abbrev> 0.05, <abbrev xmlns:xlink="http://www.w3.org/1999/xlink" xlink:title="distance between AME and PME" id="ABBRID0E41AE" xlink:type="simple">AME–PME</abbrev> 0.15, <abbrev xmlns:xlink="http://www.w3.org/1999/xlink" xlink:title="distance between ALE and PLE" id="ABBRID0EB2AE" xlink:type="simple">ALE–PLE</abbrev> 0, <abbrev xmlns:xlink="http://www.w3.org/1999/xlink" xlink:title="distance between PME and PME" id="ABBRID0EF2AE" xlink:type="simple">PME–PME</abbrev> 0.13, <abbrev xmlns:xlink="http://www.w3.org/1999/xlink" xlink:title="distance between PME and PLE" id="ABBRID0EJ2AE" xlink:type="simple">PME–PLE</abbrev> 0.15. Leg measurements: I 14.86 (5.25, 4.81, 2.88, 1.92); II 13.99 (5.25, 4.25, 2.88, 1.61); III 13.73 (4.75, 3.85, 3.21, 1.92); IV 16.28 (5.45, 4.49, 4.10, 2.24). Palp: with one crescent-like bifurcate patellar apophysis, ventral branch is larger than dorsal branch of patellar apophysis; anterior 1/5 of <abbrev xmlns:xlink="http://www.w3.org/1999/xlink" xlink:title="retroventral tibial apophysis" id="ABBRID0EN2AE" xlink:type="simple">RTA</abbrev> extending beyond the tibia; <abbrev xmlns:xlink="http://www.w3.org/1999/xlink" xlink:title="retro-lateral tibial apophysis" id="ABBRID0ER2AE" xlink:type="simple">LTA</abbrev> indistinct; cymbial furrow less than 1/3 of cymbium length; apex of conductor pointed and bent retrolaterally; median apophysis finger-like, covered in short hairs; dorsal conductor apophysis broad, the visible part (between conductor and tegulum) subtriangular; embolus broad, beginning at position 8:30 o’clock (Fig. <xref ref-type="fig" rid="F3">3A–C</xref>).</p><p>
              <bold>Female (paratype).</bold> Total length 6.90. Carapace 3.40 long, 2.30 wide. Abdomen 3.50 long, 2.50 wide. Eye sizes and interdistances: <abbrev xmlns:xlink="http://www.w3.org/1999/xlink" xlink:title="anterior median eye" id="ABBRID0E42AE" xlink:type="simple">AME</abbrev> 0.09, <abbrev xmlns:xlink="http://www.w3.org/1999/xlink" xlink:title="anterior lateral eye" id="ABBRID0EB3AE" xlink:type="simple">ALE</abbrev> 0.16, <abbrev xmlns:xlink="http://www.w3.org/1999/xlink" xlink:title="posterior median eye" id="ABBRID0EF3AE" xlink:type="simple">PME</abbrev> 0.14, <abbrev xmlns:xlink="http://www.w3.org/1999/xlink" xlink:title="posterior lateral eye" id="ABBRID0EJ3AE" xlink:type="simple">PLE</abbrev> 0.15; <abbrev xmlns:xlink="http://www.w3.org/1999/xlink" xlink:title="distance between AME and AME" id="ABBRID0EN3AE" xlink:type="simple">AME–AME</abbrev> 0.08, <abbrev xmlns:xlink="http://www.w3.org/1999/xlink" xlink:title="distance between AME and ALE" id="ABBRID0ER3AE" xlink:type="simple">AME–ALE</abbrev> 0.05, <abbrev xmlns:xlink="http://www.w3.org/1999/xlink" xlink:title="distance between AME and PME" id="ABBRID0EV3AE" xlink:type="simple">AME–PME</abbrev> 0.18, <abbrev xmlns:xlink="http://www.w3.org/1999/xlink" xlink:title="distance between ALE and PLE" id="ABBRID0EZ3AE" xlink:type="simple">ALE–PLE</abbrev> 0, <abbrev xmlns:xlink="http://www.w3.org/1999/xlink" xlink:title="distance between PME and PME" id="ABBRID0E43AE" xlink:type="simple">PME–PME</abbrev> 0.13, <abbrev xmlns:xlink="http://www.w3.org/1999/xlink" xlink:title="distance between PME and PLE" id="ABBRID0EB4AE" xlink:type="simple">PME–PLE</abbrev> 0.14. Leg measurements: I 8.68 (3.30, 2.75, 1.66, 0.97); II 8.16 (3.05, 2.49, 1.66, 0.96); III 7.98 (3.15, 2.24, 1.61, 0.98); IV 9.82 (3.75, 2.75, 2.11, 1.21). Epigyne: rectangular; septum indistinct; hoods located anterolaterally on the plate; atrium 3 times longer than wide, anterior part slightly wider than posterior part, occupying about 1/8 of epigynal plate; receptacles broad, separated by a width of a receptacle; the head of receptacles located anteriorly (Fig. <xref ref-type="fig" rid="F4">4A–B</xref>).</p><fig id="F4" position="float" orientation="portrait"><label>Figure 4.</label><caption><p>Epigyne and habitus of <italic><tp:taxon-name><tp:taxon-name-part taxon-name-part-type="genus" reg="Sinodraconarius">Sinodraconarius</tp:taxon-name-part> <tp:taxon-name-part taxon-name-part-type="species" reg="cawarongensis">cawarongensis</tp:taxon-name-part></tp:taxon-name></italic> sp. n. <bold>A</bold> Epigyne, ventral <bold>B</bold> Vulva, dorsal <bold>C</bold> Male habitus, dorsal <bold>D</bold> Female habitus, dorsal <bold>E</bold> Female habitus, ventral. Scale bar equal for <bold>D</bold> and <bold>E</bold>.</p></caption><graphic xmlns:xlink="http://www.w3.org/1999/xlink" xlink:href="zookeys-770-117-g004.jpg" position="float" orientation="portrait" xlink:type="simple" id="oo_214750.jpg"/></fig></tp:treatment-sec><tp:treatment-sec sec-type="variation" id="SECID0EP5AE"><title>Variation.</title><p>Total length of males (n = 29) 7.69–10.26 and of females (n = 7) 6.90–8.34.</p></tp:treatment-sec><tp:treatment-sec sec-type="distribution" id="SECID0EU5AE"><title>Distribution.</title><p>Known only from Zayü, Tibet (Fig. <xref ref-type="fig" rid="F11">11</xref>).</p></tp:treatment-sec><tp:treatment-sec><!--Section generated to contain objects referenced in tp:taxon-treatment.--><fig id="F11" position="float" orientation="portrait"><label>Figure 11.</label><caption><p>Localities of <italic><tp:taxon-name><tp:taxon-name-part taxon-name-part-type="genus" reg="Sinodraconarius">Sinodraconarius</tp:taxon-name-part></tp:taxon-name></italic> species in the Southwest China. <bold>1</bold> <italic><tp:taxon-name><tp:taxon-name-part taxon-name-part-type="genus" reg="Sinodraconarius">S.</tp:taxon-name-part> <tp:taxon-name-part taxon-name-part-type="species" reg="cawarongensis">cawarongensis</tp:taxon-name-part></tp:taxon-name></italic> sp. n. <bold>2</bold> <italic><tp:taxon-name><tp:taxon-name-part taxon-name-part-type="genus" reg="Sinodraconarius">S.</tp:taxon-name-part> <tp:taxon-name-part taxon-name-part-type="species" reg="muruoensis">muruoensis</tp:taxon-name-part></tp:taxon-name></italic> sp. n. <bold>3</bold> <italic><tp:taxon-name><tp:taxon-name-part taxon-name-part-type="genus" reg="Sinodraconarius">S.</tp:taxon-name-part> <tp:taxon-name-part taxon-name-part-type="species" reg="patellabifidus">patellabifidus</tp:taxon-name-part></tp:taxon-name></italic> <bold>4</bold> <italic><tp:taxon-name><tp:taxon-name-part taxon-name-part-type="genus" reg="Sinodraconarius">S.</tp:taxon-name-part> <tp:taxon-name-part taxon-name-part-type="species" reg="sangjiuensis">sangjiuensis</tp:taxon-name-part></tp:taxon-name></italic> sp. n. <bold>5</bold> <italic><tp:taxon-name><tp:taxon-name-part taxon-name-part-type="genus" reg="Sinodraconarius">S.</tp:taxon-name-part> <tp:taxon-name-part taxon-name-part-type="species" reg="yui">yui</tp:taxon-name-part></tp:taxon-name></italic> sp. n.</p></caption><graphic xmlns:xlink="http://www.w3.org/1999/xlink" xlink:href="zookeys-770-117-g011.jpg" position="float" orientation="portrait" xlink:type="simple" id="oo_214757.jpg"/></fig><fig id="F7" position="float" orientation="portrait"><label>Figure 7.</label><caption><p>Left male palp of <italic><tp:taxon-name><tp:taxon-name-part taxon-name-part-type="genus" reg="Sinodraconarius">Sinodraconarius</tp:taxon-name-part> <tp:taxon-name-part taxon-name-part-type="species" reg="patellabifidus">patellabifidus</tp:taxon-name-part></tp:taxon-name></italic> <bold>A</bold> Prolateral view <bold>B</bold> Ventral view <bold>C</bold> Retrolateral view. Scale bar equal for <bold>A, B, C</bold>.</p></caption><graphic xmlns:xlink="http://www.w3.org/1999/xlink" xlink:href="zookeys-770-117-g007.jpg" position="float" orientation="portrait" xlink:type="simple" id="oo_214753.jpg"/></fig><fig id="F2" position="float" orientation="portrait"><label>Figure 2.</label><caption><p>Epigyne and habitus of <italic><tp:taxon-name><tp:taxon-name-part taxon-name-part-type="genus" reg="Sinodraconarius">Sinodraconarius</tp:taxon-name-part> <tp:taxon-name-part taxon-name-part-type="species" reg="sangjiuensis">sangjiuensis</tp:taxon-name-part></tp:taxon-name></italic> sp. n. <bold>A</bold> Epigyne, ventral <bold>B</bold> Vulva, dorsal <bold>C</bold> Male habitus, dorsal <bold>D</bold> Female habitus, dorsal <bold>E</bold> Female habitus, ventral. Scale bar equal for <bold>D</bold> and <bold>E</bold>.</p></caption><graphic xmlns:xlink="http://www.w3.org/1999/xlink" xlink:href="zookeys-770-117-g002.jpg" position="float" orientation="portrait" xlink:type="simple" id="oo_214748.jpg"/></fig><fig id="F8" position="float" orientation="portrait"><label>Figure 8.</label><caption><p>Epigyne and habitus of <italic><tp:taxon-name><tp:taxon-name-part taxon-name-part-type="genus" reg="Sinodraconarius">Sinodraconarius</tp:taxon-name-part> <tp:taxon-name-part taxon-name-part-type="species" reg="patellabifidus">patellabifidus</tp:taxon-name-part></tp:taxon-name></italic> <bold>A</bold> Epigyne, ventral <bold>B</bold> Vulva, dorsal <bold>C</bold> Male habitus, dorsal <bold>D</bold> Female habitus, dorsal <bold>E</bold> Female habitus, ventral. Scale bar equal for <bold>D</bold> and <bold>E</bold>.</p></caption><graphic xmlns:xlink="http://www.w3.org/1999/xlink" xlink:href="zookeys-770-117-g008.jpg" position="float" orientation="portrait" xlink:type="simple" id="oo_214754.jpg"/></fig></tp:treatment-sec></tp:taxon-treatment>
