# Supplementary material for: Sinodraconarius gen. n., a new genus of Coelotinae spiders from Southwest China (Araneae, Agelenidae)
Source: Zookeys. 2018 Jul 4;(770):117–35. doi: 10.3897/zookeys.770.22470 (PMC6041365; doi:10.3897/zookeys.770.22470)
Supplement: XML Treatment for Sinodraconarius muruoensis [file zookeys.770.22470-treatment4.xml]

<!DOCTYPE tp:taxon-treatment
  PUBLIC "-//TaxonX//DTD Taxonomic Treatment Publishing DTD v0 20100105//EN" "tax-treatment-NSO.dtd">
<tp:taxon-treatment xmlns:tp="http://www.plazi.org/taxpub"><tp:treatment-meta><kwd-group><label>Taxon classification</label><kwd><named-content xmlns:xlink="http://www.w3.org/1999/xlink" content-type="kingdom">Animalia</named-content></kwd><kwd><named-content xmlns:xlink="http://www.w3.org/1999/xlink" content-type="order">Araneae</named-content></kwd><kwd><named-content xmlns:xlink="http://www.w3.org/1999/xlink" content-type="family">Agelenidae</named-content></kwd></kwd-group><mixed-citation publication-type="journal"><person-group><name><surname>Li</surname><given-names>Bing</given-names></name><name><surname>Zhao</surname><given-names>Zhe</given-names></name><name><surname>Zhang</surname><given-names>Chuntian</given-names></name><name><surname>Li</surname><given-names>Shuqiang</given-names></name></person-group><article-title>
          <italic><tp:taxon-name><tp:taxon-name-part taxon-name-part-type="genus" reg="Sinodraconarius">Sinodraconarius</tp:taxon-name-part></tp:taxon-name></italic> gen. n., a new genus of <tp:taxon-name><tp:taxon-name-part taxon-name-part-type="subfamily">Coelotinae</tp:taxon-name-part></tp:taxon-name> spiders from Southwest China (<tp:taxon-name><tp:taxon-name-part taxon-name-part-type="order">Araneae</tp:taxon-name-part></tp:taxon-name>, <tp:taxon-name><tp:taxon-name-part taxon-name-part-type="family">Agelenidae</tp:taxon-name-part></tp:taxon-name>)</article-title><source>Zookeys</source><day>4</day><month>7</month><year>2018</year><volume>2018</volume><issue>770</issue><fpage>117</fpage><lpage>135</lpage><pub-id pub-id-type="doi">10.3897/zookeys.770.22470</pub-id></mixed-citation></tp:treatment-meta><tp:nomenclature><tp:taxon-name>
              <tp:taxon-name-part taxon-name-part-type="genus" reg="Sinodraconarius">Sinodraconarius</tp:taxon-name-part>
              <tp:taxon-name-part taxon-name-part-type="species" reg="muruoensis">muruoensis</tp:taxon-name-part>
              <object-id xmlns:xlink="http://www.w3.org/1999/xlink" content-type="zoobank" xlink:type="simple">http://zoobank.org/DBBFF4FB-ECD3-40E6-8BAC-663C0342FC89</object-id>
            </tp:taxon-name><tp:taxon-authority>Z. Zhao &amp; S. Li</tp:taxon-authority><tp:taxon-status xmlns:xlink="http://www.w3.org/1999/xlink" xlink:type="simple">sp. n.</tp:taxon-status><xref ref-type="fig" rid="F5">Figs 5</xref><xref ref-type="fig" rid="F6">, 6</xref><xref ref-type="fig" rid="F11">, 11</xref></tp:nomenclature><tp:treatment-sec sec-type="type material" id="SECID0EUAAG"><title>Type material.</title><p>
              <bold>Holotype</bold> ♂ (<abbrev xmlns:xlink="http://www.w3.org/1999/xlink" xlink:title="Institute of Zoology, Chinese Academy of Sciences" id="ABBRID0E3AAG" xlink:type="simple">IZCAS</abbrev>): China: Tibet: Zayü: Zhowagoin Township, Muruo Village, Gaoshan Mountain pasture, <named-content xmlns:xlink="http://www.w3.org/1999/xlink" content-type="dwc:verbatimCoordinates" xlink:type="simple"><named-content content-type="geo-json" specific-use="{&#34;type&#34;:&#34;Point&#34;,&#34;coordinates&#34;:[98.050350,28.620490]}" id="NCID0EDBAG" xlink:type="simple">N28.62049°, E98.05035°</named-content></named-content>, 4347 m, 5.IX.2014, Jincheng Liu leg. <bold>Paratypes</bold>: 5♂♂, 3♀♀ (<abbrev xmlns:xlink="http://www.w3.org/1999/xlink" xlink:title="Institute of Zoology, Chinese Academy of Sciences" id="ABBRID0EKBAG" xlink:type="simple">IZCAS</abbrev>): same data as holotype; 1♂, 5♀♀ (<abbrev xmlns:xlink="http://www.w3.org/1999/xlink" xlink:title="Institute of Zoology, Chinese Academy of Sciences" id="ABBRID0EOBAG" xlink:type="simple">IZCAS</abbrev>): China: Tibet: Zayü: Zhowagoin Township, Muruo Village, Qimala Yakou, <named-content xmlns:xlink="http://www.w3.org/1999/xlink" content-type="dwc:verbatimCoordinates" xlink:type="simple"><named-content content-type="geo-json" specific-use="{&#34;type&#34;:&#34;Point&#34;,&#34;coordinates&#34;:[98.050350,28.620490]}" id="NCID0EVBAG" xlink:type="simple">N28.62049°, E98.05035°</named-content></named-content>, 4657 m, 2.IX.2014, Jincheng Liu leg.</p></tp:treatment-sec><tp:treatment-sec sec-type="etymology" id="SECID0E1BAG"><title>Etymology.</title><p>The specific name refers to the type locality, Muruo Village; adjective.</p></tp:treatment-sec><tp:treatment-sec sec-type="diagnosis" id="SECID0E6BAG"><title>Diagnosis.</title><p>The males of the new species are similar to these of <italic><tp:taxon-name><tp:taxon-name-part taxon-name-part-type="genus" reg="Sinodraconarius">S.</tp:taxon-name-part> <tp:taxon-name-part taxon-name-part-type="species" reg="sangjiuensis">sangjiuensis</tp:taxon-name-part></tp:taxon-name></italic> sp. n. by having a ventral branch of the patellar apophysis that is larger than the dorsal branch but can be easily distinguished from <italic><tp:taxon-name><tp:taxon-name-part taxon-name-part-type="genus" reg="Sinodraconarius">S.</tp:taxon-name-part> <tp:taxon-name-part taxon-name-part-type="species" reg="sangjiuensis">sangjiuensis</tp:taxon-name-part></tp:taxon-name></italic> sp. n. by the apex of conductor being straight <italic>vs.</italic> bent in <italic><tp:taxon-name><tp:taxon-name-part taxon-name-part-type="genus" reg="Sinodraconarius">S.</tp:taxon-name-part> <tp:taxon-name-part taxon-name-part-type="species" reg="sangjiuensis">sangjiuensis</tp:taxon-name-part></tp:taxon-name></italic> sp. n. (Figs <xref ref-type="fig" rid="F1">1A–C</xref>, <xref ref-type="fig" rid="F5">5A–C</xref>). The females of the new species are similar to <italic><tp:taxon-name><tp:taxon-name-part taxon-name-part-type="genus" reg="Sinodraconarius">S.</tp:taxon-name-part> <tp:taxon-name-part taxon-name-part-type="species" reg="sangjiuensis">sangjiuensis</tp:taxon-name-part></tp:taxon-name></italic> sp. n. by the apex of septum tapering but can be easily distinguished from by having the hoods and the head of the receptacles located anteriorly rather than medially (Figs <xref ref-type="fig" rid="F2">2A–B</xref>, <xref ref-type="fig" rid="F6">6A–B</xref>).</p></tp:treatment-sec><tp:treatment-sec sec-type="description" id="SECID0EDEAG"><title>Description.</title><p>
              <bold>Male (holotype).</bold> Total length 13.50. Carapace 6.50 long, 4.50 wide. Abdomen 7.00 long, 4.00 wide. Eye sizes and interdistances: <abbrev xmlns:xlink="http://www.w3.org/1999/xlink" xlink:title="anterior median eye" id="ABBRID0ELEAG" xlink:type="simple">AME</abbrev> 0.10, <abbrev xmlns:xlink="http://www.w3.org/1999/xlink" xlink:title="anterior lateral eye" id="ABBRID0EPEAG" xlink:type="simple">ALE</abbrev> 0.23, <abbrev xmlns:xlink="http://www.w3.org/1999/xlink" xlink:title="posterior median eye" id="ABBRID0ETEAG" xlink:type="simple">PME</abbrev> 0.20, <abbrev xmlns:xlink="http://www.w3.org/1999/xlink" xlink:title="posterior lateral eye" id="ABBRID0EXEAG" xlink:type="simple">PLE</abbrev> 0.25; <abbrev xmlns:xlink="http://www.w3.org/1999/xlink" xlink:title="distance between AME and AME" id="ABBRID0E2EAG" xlink:type="simple">AME–AME</abbrev> 0.13, <abbrev xmlns:xlink="http://www.w3.org/1999/xlink" xlink:title="distance between AME and ALE" id="ABBRID0E6EAG" xlink:type="simple">AME–ALE</abbrev> 0.15, <abbrev xmlns:xlink="http://www.w3.org/1999/xlink" xlink:title="distance between AME and PME" id="ABBRID0EDFAG" xlink:type="simple">AME–PME</abbrev> 0.30, <abbrev xmlns:xlink="http://www.w3.org/1999/xlink" xlink:title="distance between ALE and PLE" id="ABBRID0EHFAG" xlink:type="simple">ALE–PLE</abbrev> 0, <abbrev xmlns:xlink="http://www.w3.org/1999/xlink" xlink:title="distance between PME and PME" id="ABBRID0ELFAG" xlink:type="simple">PME–PME</abbrev> 0.20, <abbrev xmlns:xlink="http://www.w3.org/1999/xlink" xlink:title="distance between PME and PLE" id="ABBRID0EPFAG" xlink:type="simple">PME–PLE</abbrev> 0.15. Leg measurements: I 27.84 (8.64, 8.63, 6.73, 3.84); II 27.21 (8.63, 8.65, 6.41, 3.52); III 24.99 (8.01, 7.05, 6.41, 3.52); IV 29.48 (9.62, 8.02, 8.01, 3.83). Palp: with one bifurcate patellar apophysis (ventral branch of patellar apophysis larger than dorsal one) and one small apophysis; <abbrev xmlns:xlink="http://www.w3.org/1999/xlink" xlink:title="retro-lateral tibial apophysis" id="ABBRID0ETFAG" xlink:type="simple">LTA</abbrev> indistinct; cymbial furrow short, about 1/5 of the of cymbial length; conductor short, extending anteriorly, the apex of conductor pointed and bending retro-anteriorly; median finger-like; dorsal the visible part of conductor apophysis (between conductor and tegulum) subtriangular, shorter than conductor; embolus beginning at position 7:30 o’clock (Fig. <xref ref-type="fig" rid="F5">5A–C</xref>).</p><fig id="F5" position="float" orientation="portrait"><label>Figure 5.</label><caption><p>Left male palp of <italic><tp:taxon-name><tp:taxon-name-part taxon-name-part-type="genus" reg="Sinodraconarius">Sinodraconarius</tp:taxon-name-part> <tp:taxon-name-part taxon-name-part-type="species" reg="muruoensis">muruoensis</tp:taxon-name-part></tp:taxon-name></italic> sp. n., holotype. <bold>A</bold> Prolateral view <bold>B</bold> Ventral view <bold>C</bold> Retrolateral view. Scale bar equal for <bold>A, B, C</bold>.</p></caption><graphic xmlns:xlink="http://www.w3.org/1999/xlink" xlink:href="zookeys-770-117-g005.jpg" position="float" orientation="portrait" xlink:type="simple" id="oo_214751.jpg"/></fig><p>
              <bold>Female (paratype).</bold> Total length 11.00. Carapace 5.00 long, 4.00 wide. Abdomen 6.00 long, 4.00 wide. Eye sizes and interdistances: <abbrev xmlns:xlink="http://www.w3.org/1999/xlink" xlink:title="anterior median eye" id="ABBRID0E6GAG" xlink:type="simple">AME</abbrev> 0.15, <abbrev xmlns:xlink="http://www.w3.org/1999/xlink" xlink:title="anterior lateral eye" id="ABBRID0EDHAG" xlink:type="simple">ALE</abbrev> 0.22, <abbrev xmlns:xlink="http://www.w3.org/1999/xlink" xlink:title="posterior median eye" id="ABBRID0EHHAG" xlink:type="simple">PME</abbrev> 0.20, <abbrev xmlns:xlink="http://www.w3.org/1999/xlink" xlink:title="posterior lateral eye" id="ABBRID0ELHAG" xlink:type="simple">PLE</abbrev> 0.24; <abbrev xmlns:xlink="http://www.w3.org/1999/xlink" xlink:title="distance between AME and AME" id="ABBRID0EPHAG" xlink:type="simple">AME–AME</abbrev> 0.10, <abbrev xmlns:xlink="http://www.w3.org/1999/xlink" xlink:title="distance between AME and ALE" id="ABBRID0ETHAG" xlink:type="simple">AME–ALE</abbrev> 0.10, <abbrev xmlns:xlink="http://www.w3.org/1999/xlink" xlink:title="distance between AME and PME" id="ABBRID0EXHAG" xlink:type="simple">AME–PME</abbrev> 0.15, <abbrev xmlns:xlink="http://www.w3.org/1999/xlink" xlink:title="distance between ALE and PLE" id="ABBRID0E2HAG" xlink:type="simple">ALE–PLE</abbrev> 0, <abbrev xmlns:xlink="http://www.w3.org/1999/xlink" xlink:title="distance between PME and PME" id="ABBRID0E6HAG" xlink:type="simple">PME–PME</abbrev> 0.15, <abbrev xmlns:xlink="http://www.w3.org/1999/xlink" xlink:title="distance between PME and PLE" id="ABBRID0EDIAG" xlink:type="simple">PME–PLE</abbrev> 0.25. Leg measurements: I 16.88 (6.08, 5.44, 3.12, 2.24); II 15.69 (6.08, 4.48, 3.21, 1.92); III 15.40 (5.77, 4.49, 3.23, 1.91); IV 18.58 (6.73, 5.12, 4.81, 1.92). Epigyne: with V-shaped septum, apex of septum tapering; hoods located laterally; atrium two times wider than long, occupying approx. 1/7 of epigynal plate; receptacles separated by the width of a receptacle; the head of the receptacles broad, short, located anteriorly (Fig. <xref ref-type="fig" rid="F6">6A–B</xref>).</p><fig id="F6" position="float" orientation="portrait"><label>Figure 6.</label><caption><p>Epigyne and habitus of <italic><tp:taxon-name><tp:taxon-name-part taxon-name-part-type="genus" reg="Sinodraconarius">Sinodraconarius</tp:taxon-name-part> <tp:taxon-name-part taxon-name-part-type="species" reg="muruoensis">muruoensis</tp:taxon-name-part></tp:taxon-name></italic> sp. n. <bold>A</bold> Epigyne, ventral <bold>B</bold> Vulva, dorsal <bold>C</bold> Male habitus, dorsal <bold>D</bold> Female habitus, dorsal <bold>E</bold> Female habitus, ventral. Scale bar equal for <bold>D</bold> and <bold>E</bold>.</p></caption><graphic xmlns:xlink="http://www.w3.org/1999/xlink" xlink:href="zookeys-770-117-g006.jpg" position="float" orientation="portrait" xlink:type="simple" id="oo_214752.jpg"/></fig></tp:treatment-sec><tp:treatment-sec sec-type="variation" id="SECID0ERJAG"><title>Variation.</title><p>Total length of males (n = 7) 11.86–17.60 and of females (n = 8) 6.90–11.00.</p></tp:treatment-sec><tp:treatment-sec sec-type="distribution" id="SECID0EWJAG"><title>Distribution.</title><p>Known only from Zayü, Tibet (Fig. <xref ref-type="fig" rid="F11">11</xref>).</p></tp:treatment-sec><tp:treatment-sec><!--Section generated to contain objects referenced in tp:taxon-treatment.--><fig id="F11" position="float" orientation="portrait"><label>Figure 11.</label><caption><p>Localities of <italic><tp:taxon-name><tp:taxon-name-part taxon-name-part-type="genus" reg="Sinodraconarius">Sinodraconarius</tp:taxon-name-part></tp:taxon-name></italic> species in the Southwest China. <bold>1</bold> <italic><tp:taxon-name><tp:taxon-name-part taxon-name-part-type="genus" reg="Sinodraconarius">S.</tp:taxon-name-part> <tp:taxon-name-part taxon-name-part-type="species" reg="cawarongensis">cawarongensis</tp:taxon-name-part></tp:taxon-name></italic> sp. n. <bold>2</bold> <italic><tp:taxon-name><tp:taxon-name-part taxon-name-part-type="genus" reg="Sinodraconarius">S.</tp:taxon-name-part> <tp:taxon-name-part taxon-name-part-type="species" reg="muruoensis">muruoensis</tp:taxon-name-part></tp:taxon-name></italic> sp. n. <bold>3</bold> <italic><tp:taxon-name><tp:taxon-name-part taxon-name-part-type="genus" reg="Sinodraconarius">S.</tp:taxon-name-part> <tp:taxon-name-part taxon-name-part-type="species" reg="patellabifidus">patellabifidus</tp:taxon-name-part></tp:taxon-name></italic> <bold>4</bold> <italic><tp:taxon-name><tp:taxon-name-part taxon-name-part-type="genus" reg="Sinodraconarius">S.</tp:taxon-name-part> <tp:taxon-name-part taxon-name-part-type="species" reg="sangjiuensis">sangjiuensis</tp:taxon-name-part></tp:taxon-name></italic> sp. n. <bold>5</bold> <italic><tp:taxon-name><tp:taxon-name-part taxon-name-part-type="genus" reg="Sinodraconarius">S.</tp:taxon-name-part> <tp:taxon-name-part taxon-name-part-type="species" reg="yui">yui</tp:taxon-name-part></tp:taxon-name></italic> sp. n.</p></caption><graphic xmlns:xlink="http://www.w3.org/1999/xlink" xlink:href="zookeys-770-117-g011.jpg" position="float" orientation="portrait" xlink:type="simple" id="oo_214757.jpg"/></fig><fig id="F1" position="float" orientation="portrait"><label>Figure 1.</label><caption><p>Left male palp of <italic><tp:taxon-name><tp:taxon-name-part taxon-name-part-type="genus" reg="Sinodraconarius">Sinodraconarius</tp:taxon-name-part> <tp:taxon-name-part taxon-name-part-type="species" reg="sangjiuensis">sangjiuensis</tp:taxon-name-part></tp:taxon-name></italic> sp. n., holotype. <bold>A</bold> Prolateral view <bold>B</bold> Ventral view <bold>C</bold> Retrolateral view. Scale bar: equal for <bold>A, B, C</bold>.</p></caption><graphic xmlns:xlink="http://www.w3.org/1999/xlink" xlink:href="zookeys-770-117-g001.jpg" position="float" orientation="portrait" xlink:type="simple" id="oo_214747.jpg"/></fig><fig id="F2" position="float" orientation="portrait"><label>Figure 2.</label><caption><p>Epigyne and habitus of <italic><tp:taxon-name><tp:taxon-name-part taxon-name-part-type="genus" reg="Sinodraconarius">Sinodraconarius</tp:taxon-name-part> <tp:taxon-name-part taxon-name-part-type="species" reg="sangjiuensis">sangjiuensis</tp:taxon-name-part></tp:taxon-name></italic> sp. n. <bold>A</bold> Epigyne, ventral <bold>B</bold> Vulva, dorsal <bold>C</bold> Male habitus, dorsal <bold>D</bold> Female habitus, dorsal <bold>E</bold> Female habitus, ventral. Scale bar equal for <bold>D</bold> and <bold>E</bold>.</p></caption><graphic xmlns:xlink="http://www.w3.org/1999/xlink" xlink:href="zookeys-770-117-g002.jpg" position="float" orientation="portrait" xlink:type="simple" id="oo_214748.jpg"/></fig></tp:treatment-sec></tp:taxon-treatment>
