# Supplementary material for: Sinodraconarius gen. n., a new genus of Coelotinae spiders from Southwest China (Araneae, Agelenidae)
Source: Zookeys. 2018 Jul 4;(770):117–35. doi: 10.3897/zookeys.770.22470 (PMC6041365; doi:10.3897/zookeys.770.22470)
Supplement: XML Treatment for Sinodraconarius patellabifidus [file zookeys.770.22470-treatment5.xml]

<!DOCTYPE tp:taxon-treatment
  PUBLIC "-//TaxonX//DTD Taxonomic Treatment Publishing DTD v0 20100105//EN" "tax-treatment-NSO.dtd">
<tp:taxon-treatment xmlns:tp="http://www.plazi.org/taxpub"><tp:treatment-meta><kwd-group><label>Taxon classification</label><kwd><named-content xmlns:xlink="http://www.w3.org/1999/xlink" content-type="kingdom">Animalia</named-content></kwd><kwd><named-content xmlns:xlink="http://www.w3.org/1999/xlink" content-type="order">Araneae</named-content></kwd><kwd><named-content xmlns:xlink="http://www.w3.org/1999/xlink" content-type="family">Agelenidae</named-content></kwd></kwd-group><mixed-citation publication-type="journal"><person-group><name><surname>Li</surname><given-names>Bing</given-names></name><name><surname>Zhao</surname><given-names>Zhe</given-names></name><name><surname>Zhang</surname><given-names>Chuntian</given-names></name><name><surname>Li</surname><given-names>Shuqiang</given-names></name></person-group><article-title>
          <italic><tp:taxon-name><tp:taxon-name-part taxon-name-part-type="genus" reg="Sinodraconarius">Sinodraconarius</tp:taxon-name-part></tp:taxon-name></italic> gen. n., a new genus of <tp:taxon-name><tp:taxon-name-part taxon-name-part-type="subfamily">Coelotinae</tp:taxon-name-part></tp:taxon-name> spiders from Southwest China (<tp:taxon-name><tp:taxon-name-part taxon-name-part-type="order">Araneae</tp:taxon-name-part></tp:taxon-name>, <tp:taxon-name><tp:taxon-name-part taxon-name-part-type="family">Agelenidae</tp:taxon-name-part></tp:taxon-name>)</article-title><source>Zookeys</source><day>4</day><month>7</month><year>2018</year><volume>2018</volume><issue>770</issue><fpage>117</fpage><lpage>135</lpage><pub-id pub-id-type="doi">10.3897/zookeys.770.22470</pub-id></mixed-citation></tp:treatment-meta><tp:nomenclature><tp:taxon-name>
              <tp:taxon-name-part taxon-name-part-type="genus" reg="Sinodraconarius">Sinodraconarius</tp:taxon-name-part>
              <tp:taxon-name-part taxon-name-part-type="species" reg="patellabifidus">patellabifidus</tp:taxon-name-part>
            </tp:taxon-name><tp:taxon-authority>(Wang, 2003)</tp:taxon-authority><tp:taxon-status xmlns:xlink="http://www.w3.org/1999/xlink" xlink:type="simple">comb. n.</tp:taxon-status><xref ref-type="fig" rid="F7">Figs 7</xref><xref ref-type="fig" rid="F8">, 8</xref><xref ref-type="fig" rid="F11">, 11</xref><tp:nomenclature-citation-list><tp:nomenclature-citation><tp:taxon-name>
                  <tp:taxon-name-part taxon-name-part-type="genus" reg="Draconarius">Draconarius</tp:taxon-name-part> <tp:taxon-name-part taxon-name-part-type="species" reg="patellabifidus">patellabifidus</tp:taxon-name-part></tp:taxon-name><comment><xref ref-type="bibr" rid="B8">Wang 2003</xref>: 542, fig. 49A–D (♂♀); <xref ref-type="bibr" rid="B9">Wang et al. 2010</xref>: 81, figs 331–351 (♂♀); <xref ref-type="bibr" rid="B13">Zhu et al. 2017</xref>: 338, fig. 209A–D (♂♀).</comment></tp:nomenclature-citation></tp:nomenclature-citation-list></tp:nomenclature><tp:treatment-sec sec-type="material" id="SECID0EKMAG"><title>Material examined.</title><p>2♀♀ (<abbrev xmlns:xlink="http://www.w3.org/1999/xlink" xlink:title="Institute of Zoology, Chinese Academy of Sciences" id="ABBRID0EQMAG" xlink:type="simple">IZCAS</abbrev>): China: Yunnan Province: Nujiang Lisu Autonomous Prefecture: Lushui County, Liuku Township, <named-content xmlns:xlink="http://www.w3.org/1999/xlink" content-type="dwc:verbatimCoordinates" xlink:type="simple"><named-content content-type="geo-json" specific-use="{&#34;type&#34;:&#34;Point&#34;,&#34;coordinates&#34;:[98.842260,25.807970]}" id="NCID0EXMAG" xlink:type="simple">N25.80797°, E98.84226°</named-content></named-content>, 1220 m,18.IX.2014, Jincheng Liu leg.; 1♂, 1♀ (<abbrev xmlns:xlink="http://www.w3.org/1999/xlink" xlink:title="Institute of Zoology, Chinese Academy of Sciences" id="ABBRID0E3MAG" xlink:type="simple">IZCAS</abbrev>): China: Yunnan Province: Nujiang Lisu Autonomous Prefecture: Lushui County, Luzhang Township, Fengxue Yakou, <named-content xmlns:xlink="http://www.w3.org/1999/xlink" content-type="dwc:verbatimCoordinates" xlink:type="simple"><named-content content-type="geo-json" specific-use="{&#34;type&#34;:&#34;Point&#34;,&#34;coordinates&#34;:[98.683760,25.972440]}" id="NCID0EDNAG" xlink:type="simple">N25.97244°, E98.68376°</named-content></named-content>, 3150 m, 19.IX.2014, Jincheng Liu leg.</p></tp:treatment-sec><tp:treatment-sec sec-type="diagnosis" id="SECID0EINAG"><title>Diagnosis.</title><p>The males can be differentiated from <italic><tp:taxon-name><tp:taxon-name-part taxon-name-part-type="genus" reg="Sinodraconarius">S.</tp:taxon-name-part> <tp:taxon-name-part taxon-name-part-type="species" reg="sangjiuensis">sangjiuensis</tp:taxon-name-part></tp:taxon-name></italic> sp. n. by the ventral branch of the patellar apophysis which is the same length as the dorsal branch <italic>vs.</italic> larger than dorsal one in <italic><tp:taxon-name><tp:taxon-name-part taxon-name-part-type="genus" reg="Sinodraconarius">S.</tp:taxon-name-part> <tp:taxon-name-part taxon-name-part-type="species" reg="sangjiuensis">sangjiuensis</tp:taxon-name-part></tp:taxon-name></italic> sp. n. (Figs <xref ref-type="fig" rid="F1">1A–C</xref>, <xref ref-type="fig" rid="F7">7A–C</xref>). The females can be differentiated from <italic><tp:taxon-name><tp:taxon-name-part taxon-name-part-type="genus" reg="Sinodraconarius">S.</tp:taxon-name-part> <tp:taxon-name-part taxon-name-part-type="species" reg="sangjiuensis">sangjiuensis</tp:taxon-name-part></tp:taxon-name></italic> sp. n. by the head of the receptacles located anteriorly <italic>vs.</italic> mediolaterally in <italic><tp:taxon-name><tp:taxon-name-part taxon-name-part-type="genus" reg="Sinodraconarius">S.</tp:taxon-name-part> <tp:taxon-name-part taxon-name-part-type="species" reg="sangjiuensis">sangjiuensis</tp:taxon-name-part></tp:taxon-name></italic> sp. n.; septum indistinct (apex of the septum is tapering in <italic><tp:taxon-name><tp:taxon-name-part taxon-name-part-type="genus" reg="Sinodraconarius">S.</tp:taxon-name-part> <tp:taxon-name-part taxon-name-part-type="species" reg="sangjiuensis">sangjiuensis</tp:taxon-name-part></tp:taxon-name></italic> sp. n.) (Figs <xref ref-type="fig" rid="F2">2A–B</xref>, <xref ref-type="fig" rid="F8">8A–B</xref>).</p><fig id="F7" position="float" orientation="portrait"><label>Figure 7.</label><caption><p>Left male palp of <italic><tp:taxon-name><tp:taxon-name-part taxon-name-part-type="genus" reg="Sinodraconarius">Sinodraconarius</tp:taxon-name-part> <tp:taxon-name-part taxon-name-part-type="species" reg="patellabifidus">patellabifidus</tp:taxon-name-part></tp:taxon-name></italic> <bold>A</bold> Prolateral view <bold>B</bold> Ventral view <bold>C</bold> Retrolateral view. Scale bar equal for <bold>A, B, C</bold>.</p></caption><graphic xmlns:xlink="http://www.w3.org/1999/xlink" xlink:href="zookeys-770-117-g007.jpg" position="float" orientation="portrait" xlink:type="simple" id="oo_214753.jpg"/></fig><fig id="F8" position="float" orientation="portrait"><label>Figure 8.</label><caption><p>Epigyne and habitus of <italic><tp:taxon-name><tp:taxon-name-part taxon-name-part-type="genus" reg="Sinodraconarius">Sinodraconarius</tp:taxon-name-part> <tp:taxon-name-part taxon-name-part-type="species" reg="patellabifidus">patellabifidus</tp:taxon-name-part></tp:taxon-name></italic> <bold>A</bold> Epigyne, ventral <bold>B</bold> Vulva, dorsal <bold>C</bold> Male habitus, dorsal <bold>D</bold> Female habitus, dorsal <bold>E</bold> Female habitus, ventral. Scale bar equal for <bold>D</bold> and <bold>E</bold>.</p></caption><graphic xmlns:xlink="http://www.w3.org/1999/xlink" xlink:href="zookeys-770-117-g008.jpg" position="float" orientation="portrait" xlink:type="simple" id="oo_214754.jpg"/></fig></tp:treatment-sec><tp:treatment-sec sec-type="description" id="SECID0E6RAG"><title>Description.</title><p>Described by <xref ref-type="bibr" rid="B8">Wang (2003)</xref>.</p></tp:treatment-sec><tp:treatment-sec sec-type="variation" id="SECID0EJSAG"><title>Variation.</title><p>Total length of females (n = 3) 8.75–11.80.</p></tp:treatment-sec><tp:treatment-sec sec-type="distribution" id="SECID0EOSAG"><title>Distribution.</title><p>Known only from Yunnan (Fig. <xref ref-type="fig" rid="F11">11</xref>; <xref ref-type="bibr" rid="B8">Wang 2003</xref>: map 17; <xref ref-type="bibr" rid="B9">Wang et al. 2010</xref>: 545).</p></tp:treatment-sec><tp:treatment-sec><!--Section generated to contain objects referenced in tp:taxon-treatment.--><fig id="F11" position="float" orientation="portrait"><label>Figure 11.</label><caption><p>Localities of <italic><tp:taxon-name><tp:taxon-name-part taxon-name-part-type="genus" reg="Sinodraconarius">Sinodraconarius</tp:taxon-name-part></tp:taxon-name></italic> species in the Southwest China. <bold>1</bold> <italic><tp:taxon-name><tp:taxon-name-part taxon-name-part-type="genus" reg="Sinodraconarius">S.</tp:taxon-name-part> <tp:taxon-name-part taxon-name-part-type="species" reg="cawarongensis">cawarongensis</tp:taxon-name-part></tp:taxon-name></italic> sp. n. <bold>2</bold> <italic><tp:taxon-name><tp:taxon-name-part taxon-name-part-type="genus" reg="Sinodraconarius">S.</tp:taxon-name-part> <tp:taxon-name-part taxon-name-part-type="species" reg="muruoensis">muruoensis</tp:taxon-name-part></tp:taxon-name></italic> sp. n. <bold>3</bold> <italic><tp:taxon-name><tp:taxon-name-part taxon-name-part-type="genus" reg="Sinodraconarius">S.</tp:taxon-name-part> <tp:taxon-name-part taxon-name-part-type="species" reg="patellabifidus">patellabifidus</tp:taxon-name-part></tp:taxon-name></italic> <bold>4</bold> <italic><tp:taxon-name><tp:taxon-name-part taxon-name-part-type="genus" reg="Sinodraconarius">S.</tp:taxon-name-part> <tp:taxon-name-part taxon-name-part-type="species" reg="sangjiuensis">sangjiuensis</tp:taxon-name-part></tp:taxon-name></italic> sp. n. <bold>5</bold> <italic><tp:taxon-name><tp:taxon-name-part taxon-name-part-type="genus" reg="Sinodraconarius">S.</tp:taxon-name-part> <tp:taxon-name-part taxon-name-part-type="species" reg="yui">yui</tp:taxon-name-part></tp:taxon-name></italic> sp. n.</p></caption><graphic xmlns:xlink="http://www.w3.org/1999/xlink" xlink:href="zookeys-770-117-g011.jpg" position="float" orientation="portrait" xlink:type="simple" id="oo_214757.jpg"/></fig><fig id="F1" position="float" orientation="portrait"><label>Figure 1.</label><caption><p>Left male palp of <italic><tp:taxon-name><tp:taxon-name-part taxon-name-part-type="genus" reg="Sinodraconarius">Sinodraconarius</tp:taxon-name-part> <tp:taxon-name-part taxon-name-part-type="species" reg="sangjiuensis">sangjiuensis</tp:taxon-name-part></tp:taxon-name></italic> sp. n., holotype. <bold>A</bold> Prolateral view <bold>B</bold> Ventral view <bold>C</bold> Retrolateral view. Scale bar: equal for <bold>A, B, C</bold>.</p></caption><graphic xmlns:xlink="http://www.w3.org/1999/xlink" xlink:href="zookeys-770-117-g001.jpg" position="float" orientation="portrait" xlink:type="simple" id="oo_214747.jpg"/></fig><fig id="F2" position="float" orientation="portrait"><label>Figure 2.</label><caption><p>Epigyne and habitus of <italic><tp:taxon-name><tp:taxon-name-part taxon-name-part-type="genus" reg="Sinodraconarius">Sinodraconarius</tp:taxon-name-part> <tp:taxon-name-part taxon-name-part-type="species" reg="sangjiuensis">sangjiuensis</tp:taxon-name-part></tp:taxon-name></italic> sp. n. <bold>A</bold> Epigyne, ventral <bold>B</bold> Vulva, dorsal <bold>C</bold> Male habitus, dorsal <bold>D</bold> Female habitus, dorsal <bold>E</bold> Female habitus, ventral. Scale bar equal for <bold>D</bold> and <bold>E</bold>.</p></caption><graphic xmlns:xlink="http://www.w3.org/1999/xlink" xlink:href="zookeys-770-117-g002.jpg" position="float" orientation="portrait" xlink:type="simple" id="oo_214748.jpg"/></fig></tp:treatment-sec><ref-list><ref id="B8"><mixed-citation xmlns:xlink="http://www.w3.org/1999/xlink" xlink:type="simple">
          <person-group><name name-style="western"><surname>Wang</surname><given-names>XP</given-names></name></person-group> (<year>2003</year>) <article-title>Species revision of the coelotine spider genera <italic><tp:taxon-name><tp:taxon-name-part taxon-name-part-type="genus">Bifidocoelotes</tp:taxon-name-part></tp:taxon-name></italic>, <italic><tp:taxon-name><tp:taxon-name-part taxon-name-part-type="genus">Coronilla</tp:taxon-name-part></tp:taxon-name></italic>, <italic><tp:taxon-name><tp:taxon-name-part taxon-name-part-type="genus">Draconarius</tp:taxon-name-part></tp:taxon-name></italic>, <italic><tp:taxon-name><tp:taxon-name-part taxon-name-part-type="genus">Femoracoelotes</tp:taxon-name-part></tp:taxon-name></italic>, <italic><tp:taxon-name><tp:taxon-name-part taxon-name-part-type="genus">Leptocoelotes</tp:taxon-name-part></tp:taxon-name></italic>, <italic><tp:taxon-name><tp:taxon-name-part taxon-name-part-type="genus">Longicoelotes</tp:taxon-name-part></tp:taxon-name></italic>, <italic><tp:taxon-name><tp:taxon-name-part taxon-name-part-type="genus">Platocoelotes</tp:taxon-name-part></tp:taxon-name></italic>, <italic><tp:taxon-name><tp:taxon-name-part taxon-name-part-type="genus">Spiricoelotes</tp:taxon-name-part></tp:taxon-name></italic>, <italic><tp:taxon-name><tp:taxon-name-part taxon-name-part-type="genus">Tegecoelotes</tp:taxon-name-part></tp:taxon-name></italic>, and <italic><tp:taxon-name><tp:taxon-name-part taxon-name-part-type="genus">Tonsilla</tp:taxon-name-part></tp:taxon-name></italic> (<tp:taxon-name><tp:taxon-name-part taxon-name-part-type="order">Araneae</tp:taxon-name-part></tp:taxon-name>: <tp:taxon-name><tp:taxon-name-part taxon-name-part-type="family">Amaurobiidae</tp:taxon-name-part></tp:taxon-name>).</article-title> <source>Proceedings of the California Academy of Sciences</source> <volume>54</volume>: <fpage>499</fpage>–<lpage>662</lpage>.</mixed-citation></ref><ref id="B9"><mixed-citation xmlns:xlink="http://www.w3.org/1999/xlink" xlink:type="simple">
          <person-group><name name-style="western"><surname>Wang</surname><given-names>XP</given-names></name><name name-style="western"><surname>Griswold</surname><given-names>CE</given-names></name><name name-style="western"><surname>Miller</surname><given-names>JA</given-names></name></person-group> (<year>2010</year>) <article-title>Revision of the genus <italic><tp:taxon-name><tp:taxon-name-part taxon-name-part-type="genus">Draconarius</tp:taxon-name-part></tp:taxon-name></italic> Ovtchinnikov 1999 (<tp:taxon-name><tp:taxon-name-part taxon-name-part-type="family">Agelenidae</tp:taxon-name-part></tp:taxon-name>: <tp:taxon-name><tp:taxon-name-part taxon-name-part-type="subfamily">Coelotinae</tp:taxon-name-part></tp:taxon-name>) in Yunnan, China, with an analysis of the <tp:taxon-name><tp:taxon-name-part taxon-name-part-type="subfamily">Coelotinae</tp:taxon-name-part></tp:taxon-name> diversity in the Gaoligongshan Mountains.</article-title> <source>Zootaxa</source> <volume>2593</volume>: <fpage>1</fpage>–<lpage>127</lpage>. <ext-link xlink:type="simple" ext-link-type="doi" xlink:href="10.11646/zootaxa.2593.1.1">https://doi.org/10.11646/zootaxa.2593.1.1</ext-link></mixed-citation></ref><ref id="B13"><mixed-citation xmlns:xlink="http://www.w3.org/1999/xlink" xlink:type="simple">
          <person-group><name name-style="western"><surname>Zhu</surname><given-names>MS</given-names></name><name name-style="western"><surname>Wang</surname><given-names>XP</given-names></name><name name-style="western"><surname>Zhang</surname><given-names>ZS</given-names></name></person-group> (<year>2017</year>) <source>Fauna Sinica: Invertebrata Vol. 59: <tp:taxon-name><tp:taxon-name-part taxon-name-part-type="class">Arachnida</tp:taxon-name-part></tp:taxon-name>: <tp:taxon-name><tp:taxon-name-part taxon-name-part-type="order">Araneae</tp:taxon-name-part></tp:taxon-name>: <tp:taxon-name><tp:taxon-name-part taxon-name-part-type="family">Agelenidae</tp:taxon-name-part></tp:taxon-name> and <tp:taxon-name><tp:taxon-name-part taxon-name-part-type="family">Amaurobiidae</tp:taxon-name-part></tp:taxon-name>.</source> <publisher-name>Science Press</publisher-name>, <publisher-loc>Beijing</publisher-loc>, <size units="page">727 pp</size>.</mixed-citation></ref></ref-list></tp:taxon-treatment>
